# Supplementary material for: Clinical Reasoning and Knowledge Assessment of Rheumatology Residents Compared to AI Models: A Pilot Study
Source: J Clin Med. 2024 Dec 5;13(23):7405. doi: 10.3390/jcm13237405 (PMC11642710; doi:10.3390/jcm13237405)
Supplement: Supplementary file 1 [file jcm-13-07405-s001.zip]

Archive with 1 entries (1 files):
- jcm-3307396-supplementary.pdf
